# Supplementary material for: circAMN1-Mediated Ferroptosis Regulates the Expulsion of Placenta in Trophoblast Cells
Source: Antioxidants (Basel). 2024 Apr 11;13(4):451. doi: 10.3390/antiox13040451 (PMC11047571; doi:10.3390/antiox13040451)
Supplement: Supplementary file 1 [file antioxidants-13-00451-s001.zip]

Archive with 6 entries (6 files):
- Supplementary Table 1.pdf
- Supplementary Table 2.pdf
- Supplementary Table 3.pdf
- Supplementary Table 4.xlsx
- Supplementary Table 5.xlsx
- Supplementary Table 6.xlsx
